# Supplementary material for: How Possible Is the Elimination of Viral Hepatitis? An Analysis Based on the Global Burden of Disease from Hepatitis B and C, 1990–2019
Source: Microorganisms. 2024 Feb 15;12(2):388. doi: 10.3390/microorganisms12020388 (PMC10891767; doi:10.3390/microorganisms12020388)
Supplement: Supplementary file 1 [file microorganisms-12-00388-s001.zip]

Archive with 1 entries (1 files):
- microorganisms-2647834-supplementary.pdf
